# Supplementary material for: SREBF1-mediated SND1 transcriptional activation promotes prostate cancer progression via MTDH interaction through the SESN2/AMPK/mTOR axis
Source: J Transl Med. 2025 Aug 7;23:885. doi: 10.1186/s12967-025-06762-2 (PMC12333249; doi:10.1186/s12967-025-06762-2)
Supplement: Supplementary file 2 — Supplementary Material 2: Table [file 12967_2025_6762_MOESM2_ESM.xlsx]

## Sheet: Sheet1
Materials used in this study.
Sequences of siRNAs and shRNAs
Gene Name	Sequence (5’->3’)
NC	UUCUCCGAACGUGUCACGU
siSND1-1	CAACCUGAUGCAAAGGAUA
siSND1-2	UCUUUCUUCUGCUUUGCGGTT
siSREBF1-1	CUGAGGCAAAGCUGAAUAATT
siSREBF1-2	UUAUUCAGCUUUGCCUCAGTT
siMTDH-1	GGGUGAAGCUGUUCGAACA
siMTDH-2	GAUCCCAACUCUGAUUGGA
siSESN2-1	CACCCUGACUACUUUACCATT
siSESN2-2	GAAGACCCUACUUUCGGAUAU
shSND1-1	TCTCGTCTCAAACTCTATTTG
shSND1-2	CAAATAGAGTTTGAGACGAGA
shMTDH-1	CGTGATAAGGTGCTGACTGAT
shMTDH-2	TCAGTCAGCACCTTATCACG
Sequences of primers
Gene Name	Sequence (5’->3’)
SND1-F	CCTGAGCGGCAGATCAACC
SND1-R	AGGTAGATCATGCCATACTCTCG
MTDH-F	AAATGGGCGGACTGTTGAAGT
MTDH-R	CTGTTTTGCACTGCTTTAGCAT
SESN2-F	CCTCTGGGCGAGTAGACAAC
SESN2-R	GGAGCCTACCAGGTAAGAACA
TPM4-F	AGGTAGCTCGTAAGCTGGTC
TPM4-R	ACCGTTCTCTCTGCAAATTCAG
PPP1R15A-F	ATGATGGCATGTATGGTGAGC
PPP1R15A-R	AACCTTGCAGTGTCCTTATCAG
ADM-F	ATGAAGCTGGTTTCCGTCG
ADM-R	GACATCCGCAGTTCCCTCTT
SREBF1-F	ACAGTGACTTCCCTGGCCTAT
SREBF1-R	GCATGGACGGGTACATCTTCAA
ChIP-SND1-F	TCCACATAGTGGGCACTCAA
ChIP-SND1-R	ATGTTTGTTGGTGGGAGGAA
Information of antibodies
Name	Source	Identifier (Cat#)	Usage	Delution Ration for WB
Rabbit anti-SND1	Abcam	ab65078	WB, IP, IF, IHC	1:2000
Rabbit anti-MTDH	Proteintech	13860-1-AP	WB	1:1000
Mouse anti-MTDH	Santa Cruz	sc-517220	WB, IP, IF, IHC	1:200
Rabbit anti-SREBF1	Proteintech	14088-1-AP	WB, ChIP	1:1000
Rabbit anti-SESN2	Proteintech	10795-1-AP	WB	1:1000
Rabbit anti-CDK2	Proteintech	10122-1-AP	WB	1:1000
Rabbit anti-CDK4	Proteintech	11026-1-AP	WB	1:1000
Rabbit anti-CCND1	Proteintech	60186-1-Ig	WB	1:1000
Mouse anti-E-Cadherin	Proteintech	60335-1-Ig	WB	1:1000
Rabbit anti-N-Cadherin	Proteintech	22018-1-AP	WB	1:1000
Mouse anti-Vimentin	Proteintech	60330-1-Ig	WB	1:1000
Mouse anti-Flag	Proteintech	66008-4-Ig	IP	-
Rabbit anti-Flag	CST	14793	WB	1:1000
Mouse anti-HA	Proteintech	51064-2-AP	IP	-
Rabbit anti-HA	CST	3724	WB	1:1000
Rabbit anti-AMPKα	Proteintech	10929-2-AP	WB	1:1000
Rabbit anti-p-AMPKα	CST	2535	WB	1:1000
Mouse anti-mTOR	Proteintech	66888-1-Ig	WB	1:1000
Mouse anti-p-mTOR	Proteintech	67778-1-Ig	WB	1:1000
Rabbit anti-Histone H3	Proteintech	17168-1-AP	WB	1:1000
Rabbit anti-β-tubulin	Proteintech	66240-1-Ig	WB	1:1000
Mouse anti-β-actin	Proteintech	66009-1-Ig	WB	1:1000
